# Supplementary material for: GhLCYε-3 characterized as a lycopene cyclase gene responding to drought stress in cotton
Source: Comput Struct Biotechnol J. 2023 Dec 22;23:384–95. doi: 10.1016/j.csbj.2023.12.024 (PMC10788185; doi:10.1016/j.csbj.2023.12.024)
Supplement: Supplementary Table S1 — Supplementary material [file mmc1.xlsx]

## Sheet: Sheet1
table1
							Expression profiles of LCYs genes in response to abiotic stresses in the database
	0h ck	heat 1h	heat 3h	heat 6h	heat 12h	cold 1h	cold 3h	cold 6h	cold 12h	NaCl 1h	NaCl 3h	NaCl 6h	NaCl 12h	PEG 1h	PEG 3h	PEG 6h	PEG 12h
GbLCYε-1	0	0	0	0	0	0.0138199	0.0202939	0	0.0591497	0.0575505	0	0.0122341	0	0.0194093	0	0	0
GbLCYε-2	1.60649	3.51893	1.55094	3.95256	4.6989	2.72243	2.61411	3.09261	2.8232	1.95589	2.31976	3.3542	2.56387	1.72168	2.65552	2.67798	2.42892
GbLCYβ-1	2.72892	2.92789	2.509699463	4.02369	3.68459	2.02435	1.05613	1.52415	1.37709	3.37708	2.89792	4.6479	2.83293	3.04651	4.33574	4.02613	2.44753
GbLCYβ-2	11.4465	8.09286	6.719204599	6.30791	8.2906	8.54535	5.79181	6.30461	6.1468	6.89731	5.79142	7.58241	7.14094	7.90532	6.95421	6.38413	6.12832
GbLCYε-3	0	0	0	0	0	0.0464574	0	0	0	0.19561	0.133907	0.137088	0	0.202991	0	0	0
GbLCYε-4	4.94883	1.1722	13.10998714	3.78993	7.52006	2.34037	2.39559	0.995953	0.73715	4.09942	3.82407	2.5967	4.71344	3.9636	4.61776	5.29118	4.34929
GbLCYβ-3	0	0	0	0	0	0	0	0	0	0	0	0	0	0	0	0	0
GbLCYβ-4	10.1323	6.78035	3.918918513	7.05639	6.09527	6.30519	4.8271	7.71838	7.72257	6.0032	6.93665	9.38244	8.83926	9.0994	8.77664	14.0299	8.14382
	0h ck	heat 1h	heat 3h	heat 6h	heat 12h	cold 1h	cold 3h	cold 6h	cold 12h	Nacl 1h	Nacl 3h	Nacl 6h	Nacl 12h	PEG 1h	PEG 3h	PEG 6h	PEG 12h
GhLCYε-1	35.6374	21.9278	20.9853	26.805	11.3141	37.8025	26.8099	40.1186	31.4401	34.5558	25.5302	32.9791	48.4121	19.6242	0.00407802	25.9381	53.9177
GhLCYε-2	0.254762	0.127069	0.107746	0	0.0252397	0	0.023737	0.026852	0.0285947	0	0	0	0.0631543	0	2.74594	0	0.019485
GhLCYβ-1	1.53396	4.1173	2.31746	2.30109	3.47591	2.55761	1.99048	1.61033	2.04017	1.00542	1.62067	1.50713	2.85979	2.3474	3.45958	2.13059	3.46445
GhLCYβ-2	42.7256	7.01431	28.3317	11.9385	12.7911	33.7208	24.45	21.5914	13.8894	13.5255	25.7712	30.7418	41.799	33.5267	6.83825	25.8946	40.2512
GhLCYε-3	60.5269	63.5025	49.6189	57.3598	31.4405	50.6967	46.3377	76.321	71.9754	54.6367	74.6924	63.0406	45.065	52.1107	0.0903319	72.9606	30.6723
GhLCYε-4	0.184843	0.351906	0.141023	0.106665	0.063297	0.089627	0	0.287159	0.196019	0.08802	0.255158	0.118222	0.103819	0.0433563	3.7114	0.053728	0.365058
GhLCYβ-3	0	0	0.006789	0	0	0	0.006796	0.0129407	0	0	0	0	0	0	0	0	0
GhLCYβ-4	69.792	9.5387	50.8537	33.6628	27.6191	74.4038	49.1795	38.3137	29.127	22.3508	60.879	67.1808	63.8392	71.4758	8.38612	64.5827	41.0863
table 2
						Fluorescence quantification of the expression of GhLCYs gene
	GhLCYε -1	root-1	root-2	root-3	stem-1	stem-2	stem-3	leaf-1	leaf-2	leaf-3
	CK	1	1	1	1.9	1.21	0.98	9.58	6.49	9.39
	PEG	1	1	1	2.99	1.35	2.98	15.62	12.93	13.22
	GhLCYε -2	root-1	root-2	root-3	stem-1	stem-2	stem-3	leaf-1	leaf-2	leaf-3
	CK	1	1	1	1.81	1.22	1.38	2.17	2.05	2.26
	PEG	1	1	1	1.93	2.71	2.4	2.71	2.98	2.5
	GhLCYε -3	root-1	root-2	root-3	stem-1	stem-2	stem-3	leaf-1	leaf-2	leaf-3
	CK	1	1	1	3.11	0.11	0.73	3.12	2.89	3.09
	PEG	1	1	1	2.56	2.99	2.81	7.53	7.61	7.82
	GhLCYε -4	root-1	root-2	root-3	stem-1	stem-2	stem-3	leaf-1	leaf-2	leaf-3
	CK	1	1	1	0.38	0.13	0.18	0.31	0.27	0.28
	PEG	1	1	1	0.42	0.22	0.18	0.2	0.18	0.15
	GhLCYβ-1	root-1	root-2	root-3	stem-1	stem-2	stem-3	leaf-1	leaf-2	leaf-3
	CK	1	1	1	1.5	1.68	1.6	2.12	2.37	2.93
	PEG	1	1	1	1.88	1.95	1.9	4.12	6.05	8.19
	GhLCYβ-2	root-1	root-2	root-3	stem-1	stem-2	stem-3	leaf-1	leaf-2	leaf-3
	CK	1	1	1	0.93	0.98	1.09	0.23	0.21	0.19
	PEG	1	1	1	1.1	1.08	1.06	0.38	0.39	0.36
	GhLCYβ-3	root-1	root-2	root-3	stem-1	stem-2	stem-3	leaf-1	leaf-2	leaf-3
	CK	1	1	1	1.28	1.44	0.69	1.64	1.58	1.48
	PEG	1	1	1	1.2	1.71	0.67	1.88	1.81	1.8
	GhLCYβ-4	root-1	root-2	root-3	stem-1	stem-2	stem-3	leaf-1	leaf-2	leaf-3
	CK	1	1	1	3.82	1.99	0.98	5.39	5.68	5.39
	PEG	1	1	1	4.22	1.28	1.168	12.08	11.31	10.09
table 3				Protein structure prediction of GhLCYs
	GhLCYε-1	GH_A05G0311				GhLCYβ-1	GH_A09G1145
	Alpha helix (Hh) : 197 is 36.82%					Alpha helix (Hh) : 177 is 35.61%
	Extended strand (Ee) : 77 is 14.39%					Extended strand (Ee) : 73 is 14.69%
	Random coil (Cc) : 261 is 48.79%					Random coil (Cc) : 247 is 49.70%
	GhLCYε-2	GH_A07G0130				GhLCYβ-2	GH_A13G0026
	Alpha helix (Hh) : 177 is 32.01%					Alpha helix (Hh) : 181 is 36.42%
	Extended strand (Ee) : 86 is 15.55%					Extended strand (Ee) : 71 is 14.29%
	Random coil (Cc) : 290 is 52.44%					Random coil (Cc) : 245 is 49.30%
	GhLCYε-3	GH_D05G0316				GhLCYβ-3	GH_D09G1099
	Alpha helix (Hh) : 191 is 35.70%					Alpha helix (Hh) : 173 is 34.81%
	Extended strand (Ee) : 80 is 14.95%					Extended strand (Ee) : 66 is 13.28%
	Random coil (Cc) : 264 is 49.35%					Random coil (Cc) : 258 is 51.91%
	GhLCYε-4	GH_D07G0137				GhLCYβ-4	GH_D13G0022
	Alpha helix (Hh) : 177 is 33.21%					Alpha helix (Hh) : 162 is 32.60%
	Extended strand (Ee) : 91 is 17.07%					Extended strand (Ee) : 71 is 14.29%
	Random coil (Cc) : 265 is 49.72%					Random coil (Cc) : 264 is 53.12%
