# Supplementary material for: GhLCYε-3 characterized as a lycopene cyclase gene responding to drought stress in cotton
Source: Comput Struct Biotechnol J. 2023 Dec 22;23:384–95. doi: 10.1016/j.csbj.2023.12.024 (PMC10788185; doi:10.1016/j.csbj.2023.12.024)
Supplement: Supplementary Table S2 — Supplementary material [file mmc2.xlsx]

## Sheet: Sheet1
AT2G32640.1	ATLCYβ1		>ZmLCYβ-1									>GBLCYε-1
AT3G10230.1	ATLCYβ2		MATTALLLRTHHHPCKPPAPRASVLCRATAGMAGPASAAALRSLAPPTRPELLSLDLPRYDPAPARPVDLAVVGGGPAGL									MCLLVSKVIIMEYVGARNFAAMAVPTRAFWKANLMRTKTTIPSHNRLISLKVRASGARSD
AT5G57030.1	ATLCYε-1		AVAQRVAEAGLSVCAIDPSPAVVWPNNYGVWVDEFEAMGLSHCLDTVWPSASVFIDDGGAKSLDRPYARVARRKLKSTMM									SCVAVKEDFADEEDFIKAGGSEILFVQMQQNKEMDKQSKLADKLPPISTGENVLDLVVIG
EOY09059	EOYLCYβ-1		DRCVANGVVFHQAKVAKAVHYDASSLLICDDGVAVPASVVLDATGFSRCLVQYDKPYNPGYQVAYGILAEVDAHPFDIDK									CGPAGLALAAESAKLGLNVGLIGPDLPFTNNYGVWEDEFKDLGLERCIEHVWRDTIVYLD
EOY30388	EOYLCYε-1		MLFMDWRDSHLPEGSEIRERNRRIPTFLYAMPFSPTRIFLEETSLVARPGLAMDDIQERMAARLRHLGIRVRSVEEDERC									DDKPIMIGRAYGRVSRYLLHEELLRRCIESGVMYLNSKVETIVEATDGRNLVVCEHNRVV
EOY33385	EOYLCYβ-2		VIPMGGPLPVLPQRVVGIGGTAGMVHPSTGYMVARTLATAPIVADAIVRFLDTGTGNGMGGLAGDALSAEVWKQLWPANR									PCWLATVASGAASGKLLQYEVGGPRVSVQTAYGVEVEVENNPYDPSLMVFMDYRDYAKQE
Os01t0581300-01	OSLCYε-1		RRQREFFCFGMDVLLKLDLEGTRRFFDAFFDLEPHYWHGFLSSRLFLPELLMFGLALFGNASNSSRLEIMAKGTVPLGKM									VQSLEAQYPTFLYAMPMSSTRVFFEETCLASKDAMPFDLLKKKLMSRLETMGIRILKVYE
Os02t0190600-00	OSLCYβ-1		IGNLIQDRDG									EEWSYIPVGGSLPNTEQKNLAFGAAASMVHPATGYSVVRSLSEAPNYASVIANILKKDNS
Os08t0422000-01	OSLCYβ-2		>ZmLCYε-1									NGLLTSERNNWNISMQAWNTLWPQERKRQRSFFLFGLALILQLDIEGIRTFFHTFFRLPS
PNS22515	PNLCYβ-1		MGLSGATISAPLGCCVLRCGAVGGGKALKADAERWRRAGWSRRVGGPKVRCVATEKHDETAAVGAAVGVDFADEEDYRKG									WMWQGFLGSTLSSADLILFAFYMFVIAPNDMRMSLVRHLISDPTGATMIRTYLTI
PNS97760	PNLCYβ-2		GGGELLYVQMQSTKPMESQSKIASKLSPISDENTVLDLVIIGCGPAGLSLASESAKKGLTVGLIGPDLPFTNNYGVWEDE
PNS97761	PNLCYβ-3		FKDLGLESCIEHVWKDTIVYLDNNKPILIGRSYGRVHRDLLHEELLKRCYEAGVTYLNSKVDKIIESPDGHRVVCCDKGR									>GBLCYε-4
PNS97762	PNLCYβ-4		EIICRLAIVASGAASGRLLEYEETCLASKDAMSFDLLKKRLMYRLNAMGIRILKVYEEEWSYIPVGGSLPNTDQKNLAFG									MMITTSVGARNFEAVAVSKSATWRSHRRKDPVSTKMAVSNNQRLISLDVSGSGAARESYV
PNS97763	PNLCYβ-5		AAASMVHPATGYSVVRSLSEAPRYASVISDILGNRVPAEYMLGNSQNYSPSMLGGPLSPDEYWVISPPALLHQPASTIVV									AVKEGFADEEDYVKAGGSQLLFVQMQQHKEMDEQSKLADKLPPISIEDNILDLVVIGSGP
PNS97764	PNLCYβ-6		AIDRDRNSQLAVKWVVDHLLSGASHIVLLHVAVHYHTTHGFAMVETTQGALEAEMKEIFVPYRGFFNRNGVEVSEVVLEE									AGLALAAESAKLGLNVGLKSPDLPFTNNYGLWEDEIKDLGLEKCMEHVWPNTIVYLDDDK
PNT21641	PNLCYβ-7		ADVSKAILDCTVSALASGRKFKNADVPSTLMKCAPDYCNIYVVAKGKSVNVRLAKCGVPPMHTGADIASDTDSLRESVLY									PITIGRAYGRVDRRLLHEELLKRCVESGVMYLSSKVESIVEAIDGHNLVACEYEHVVPCR
PNT29675	PNLCYβ-8		MRRGSRGHLPRVTPDAWRSIDGRTPPELSTRPLFRERLLSSSATTKNFVVLPGKDNFETSSRSARHDSLGGDLDFGPSTR									LVVVASGAASGKLLQYEVGGPRVAMQSAYGIEVEVENNPYDPSMMVFMDYRDYAKEQVPC
PNT31754	PNLCYε-1		FSYIDLGENLDMSTTLPALEPMSPATGAQRDTEAEMRRLRLELKQTMDMYNAACKEAINAKQRAKEMHMMKLEEARRLEE									LQDQYPSFLYGMPMSSTRVFFEETCLALKEAVPMDFLKKKLMSRLRAIRIRIVKVYEEEW
PNT42131	PNLCYβ-9		ARNAEEAALAVAEMEKAKCRAAMEAAEAAQRLADLEAQRRRNAEVRARREADEKVRALDAISNHDFRYRKYHIDEIEMAT									SYVPLGGSLPNMKQKNLAFGAAASMVHPATGYSIARSLSEAPNYASVCKQKLVLMHASLE
VIT_06s0080g00810	VITLCYβ-1		ERFSDELKIGEGGYGPVYRASLDHTPVAIKVLRPDAHQGRKQFLQEVEVLSCIRHPNMVLLLGACPEYGCLVYEYMDHGS									YSLATRKETAKVILSLRVSTPIAAGYRRQSNILPHILPFAKLDVARVSRFDSFFDRSRRI
VIT_08s0007g05690.	VITLCYβ-2		LEDRLFRRGGTPPLAWAQRFRIAAEIATALLFLHQTKPEPLVHRDLKPANILLDRNYVSKISDVGLARLVPPSVADNVTQ									CLFYVRYSTNGYENVAY
VIT_11s0016g01880	VITLCYε-1		YRLTATAGTFCYIDPEYQQTGKLGVKSDIYSLGVLLLQVVTARPPMGLTHHVEKAIDAGTFEQMLDITVKDWPVEEALGY
Zm00001d011210	ZmLCYε-1		AKLALKCTEMRRRDRPDLATVILPELNRLRNLGHAYEARMSAARANGGSGESGAQISGDSTTVGGSWETADS									>GBLCYβ-2
Zm00001d015651_P001	ZmLCYβ-1		>ZmLCYβ-2									MGTLVGPVLSAFTTSKDRPLFPSPTASLPSSKPHLTTSRKTHHHEINTSRFGNFLHLKPE
Zm00001d048416	ZmLCYβ-2		MPPMEAAEDVVIVGAGLAGLAVALGLHRKGVRSLVLESSPSLRASGFAFTTWTNAFRALDALGVGDKIRRQHQQAQALRV									SKPGCLDSDLPWFNPSDRPCFDVIIIGTGPGGLRLAEQVSQYGIKVCCVDPSPLSFWPNN
GB_A05G0316.1	GbLCYε-1		MASSTGEIVQEVDLTQQGKRGPNEIRCVRRDLLLQALEEELPRGAIRYSSRIVSIEEEDGNGDKVLQLTDGSVIRAKVLV									YGVWVDEFESLGLVECLDKIWPMTCVYIDDHKTKYLDRPYGRVSRKILKTKLLENCVSNS
GB_D05G0318.1	GbLCYε-3		GCDGVNSVVAKWLGLATPSYSGRSAARGFARYPDGHGFEPKFLQFVGHGFRSGMLPCNDTDIYWFFTWTPSENDKGVDES									VKFHKAKVWQVKHEEFESTIQCDDGSELKASLIVDASGFSSSFVEYDKPRNYGYQIAHGI
GB_D07G0130.1	GbLCYε-4		AAKMKQFVLAKLRGSNKVPAEALAAIDRSEMSDVLAAPLRFRSPLSLATASIARGSACVAGDALHPMTPDLGQGGCSALE									FAEVDSHPFDLDKMVLMDWRDSHLGNEPYLRVNNSKLATFLYAMPFDSNLIFLEETSLVS
GB_A07G0122.1	GbLCYε-2		DGVVLARCLGDALLPPPGSGSGSGRGKEDRVQAALREYAWIRRWRSVELVATSYTVGFVQQSDSAVVSFLRDRLLSGVLA									RPVLSYSEIKRRMEARLRHLGIRVRKVIEDEKCLIPMGGPLPRIPQNVMAIGGISGVVHP
GH_A05G0311.1	GhLCYε-1		RRLLKMADYDCGTLESY									STGYMVARTMALAPLVAEAIAECLGSTRMIRGRPLYHKVWNGLWPIERRLSREFCCFGME
GH_D05G0316.1	GhLCYε-3		>VITLCYε-1									TLLKLDLVGTRNFFEAFFDLDPYYWHGFLSSRLSLHEFASFSLSLFGHASNSSRLDVMSK
GH_A07G0130.1	GhLCYε-2		MQQNKAMDEQSKLADKLPQISIEDGTLDLVVIGCGPAGLALAAESAKLGLSVGLIGPDLPFTNNYGVWEDEFKDLGLGRC									CPVPLVRMLGNLALQVI
GH_D07G0137.1	GhLCYε-4		IEHVWRDTIVYLDDGDPILIGRAYGRVNRHLLHEELLKRCVESGVSYLSSKVERITEASNGHSLVVCERDIVIPCRLATV
Ga07G0136.1	GaLCYε-2		ASGAASGKLLQYEVGGPRVSVQTAYGVEVEVENNPYDPSLMVFMDYRDHIKQKVQCLEVQYPTFLYVMPMSPTRVFFEET									>GBLCYβ-4
Ga05G0329.1	GaLCYε-1		CLASKDAMPFDLLKKKLMSRLETMGIRIIRTYEEEWSYIPVGGSLPNTEQKNLAFGAAASMVHPATGYSVVRSLSEAPKY									MDTLLRTHSKLEFSVLLHGFSEKACKTHQEVKFVPKKRRVPNGCVKVKASSSALLELVPE
Gorai.001G012900.1	GrLCYε-1		ASVIANILKRSHSKDIFTRGRSTGNISMQAWNTLWPQERKRQRSFFLFGLALILELDIEGIRTFFHTFFRLPNWMWQGFL									TKKENLEYELPMFDPSKGAVVDLAVVGGGPAGLAVAQQVSQAGLSVCSIDPSPKLIWPNN
Gorai.009G032900.1	GrLCYε-2		GSTLSSADLILFAFYMFILAPNQMRMCLIKHLLSDPTGATMLRTYLTV									YGVWVDEFEAMDLLDCLDTTWSGAVVYIDDGKKKDLDRPYGRVNRKQLKSKMLLKCISNG
GB_D09G1109.1	GbLCYβ-3		>VITLCYβ-2									VKFHQAKVIKVIHEESKSLLICNDGVTVQATVVLDATGFSRCLVQYDKPYNPGYQMAYGI
GB_A09G1262.1	GbLCYβ-1		MDTLLKTHNKLEFLHPLHGFAEKLGNLTFPKLQNQEFRFGPKKSNLKWGRNGCVKASSSALLELVPETKKENLEFELPMY									LAEVEEHPFDVEKMVFMDWRDSHLSDSKELKERNSKIPTFLYAMPFSSNRIFLEETSLVA
Gorai.006G113300.1	GrLCYβ-1		DPSKGLVVDLAVVGGGPAGLAVAQQVSEAGLSVCSIDPSPKLIWPNNYGVWVDEFEAMDLLDCLDTTWSGAVVFIDDHSK									RPGLPMDDIKERMVARLKHLGIKVKSIEEDEHCVIPMGGPLPVLPQRVVGIGGTAGMVHP
Ga09G1139.1	GaLCYβ-1		KDLGRPYARVNRKQLKSKMMQKCILNGVKFHQAKVIKVIHEESKSLLICNDGVTIQAAVVLDATGFSRCLVQYDKPYNPG									STGYMVARTLAAAPIVADAIVRCLDPGKNLMGDKLSTEVWRDLWPIQRRRQREFFCFGMD
GH_D09G1099.1	GhLCYβ-3		YQVAYGILAEVEEHPFDVDKMVFMDWRDSHLNNNMELKNRNSRIPTFLYAMPFSSNRIFLEETSLVARPGVPMEDIQERM									ILLKLDLPATRRFFDAFFDLEPHYWHGFLSSRLFLPELITFGLSLFYHASNTSRLEIMGK
GH_A09G1145.1	GhLCYβ-1		VARLRHLGIKVKSIEEDERCIIPMGGPLPVLPQRVVGIGGTAGMVHPSTGYMVARTLAAAPIVANSIVQYLGSDRSFFGN									GTVPLVNMINNLVKDRE
GH_D13G0022.1	GhLCYβ-4		ELSSEVWRDLWPIERRRQREFFCFGMDILLKLDLQGTRRFFDAFFDLEPRYWHGFLSSRLFLPELIFFGLSLFSHASNTS
GH_A13G0026.1	GhLCYβ-2		RIEIMAKGSNGHVTVGAPTVQLMLLAAM									>GBLCYε-2
Ga13G0026.1	GaLCYβ-2		>VITLCYβ-1									MCLLVSKVITMECVGARNFAAMAVPTRAFWKANLMRTKTAIPSHNRLISLKVRASGARSE
Gorai.013G002400.1	GrLCYβ-2		MGTLLWPPPPPPPPSVISVSGRRSLSTFPSCLPENRYSRGKVCSNIQSSKFDSFLDLKPESEAELLDFDLRWLDSSCKSC									SCVAVKEDFADEEDFIKAGGSEILFVQMQQNKEMDKQSKLADKLPPISTGENVLDLVVIG
GB_D13G0043.1	GbLCYβ-4		LDVIIIGAGPAGLRLAEQVSRYGIHVCCIDPSPLSMWPNNYGVWVDEFEGLGLEDCLDKTWPMTCVRIDDHRTKYLDRAY									CGPAGLALAAESAKLGLNVGLIGPDLPFTNNYGVWEDEFKDLGLERCIEHVWRDTIVYLD
GB_A13G0022.1	GbLCYβ-2		GRVSRKRLKMKLLEICAAYGVQFHKAKVWKVEHQEFESLVECDDGSKLRANLVVDASGFASTFIEYDKPRNHGYQIAHGI									DDKPIMIGRAYGRVSRYLLHEELLRRCIESGVMYLNSKVETIVEATDGHNLVVCEHNRVV
			LAEVDSHPFDLDKMLLMDWRDSHLGNEPYIRAGNSSLPTFLYAMPFNSNLIFLEETSLVSRPMLSYKEVKRRMVARLRHL									PCWLATVASGAASGKLLQYEVGGPRVSVQTAYGVEVEVENNPYDPSLMVFMDYRDYAKQE
			GIRVRRVIEDEKCLIPMGGPLPQIPQSVMAIGGTAGLVHPSTGYMVAKTMALAPVLAETIRECLGSSRMIRGKPLHHRVW									VQSLEAQYPTFLYAMPMSSTRVFFEETCLASKDAMPFDLLKKKLMSRLESMGIRILKVYE
			NGLWPSERRFTREFYSFGMETLLKLDLNGTRGFFDAFFDLDPYYWQGFLSSRLSPRELALLSLSLFGRASNPSRFDIITK									EEWSYIPVGGSLPNTEQKNLAFGAAASMVHPATGYSVVRSLSEAPNYASVIANILKKDNS
			CPAPLVKMMGKLAFETI									NGLLTSERNNGNISMQAWDTLWPQERKRQRSFFLFGLALILQLDIEGIRTFFHTFFRLPS
			>OSLCYε-1									WMWQGFLGSNLSSADLILFAFYMFVIAPNDMRMSLVRHLISDPTGATMIRTYLTI
			MEFSGGATVSAPFGCCRAAWGAAAAGAGAEGRSRRVVPRAVEPRRRGRWMVRCVATEKHKDAAARRGGVEVEFADEEDYV
			KGGGGELLYVQMQASKSMDSQSKISSKLLPIPDENSVLDLVIIGCGPAGLSLAAESAKKGLNVGLIGPDLPFTNNYGVWE									>GBLCYε-3
			DEFKDLGLESCIEHVWKDTIVYLDGNKPIMIGRAYGRVHRDLLHEELLRRCYDAGVTYLSSKVDKIMESPDGHRVVCCEG									MMIATSVGARNFAAVAVSKSATWRSRRRKDPVSTKMAVSNNQRLISLEVSGSGAARESYV
			DREVLCRLAIVASGAASGRLLEYEVGGPRVCVQTAYGVEVEVENNPYDPSLMVFMDYRDCFKDKFSHPEQGNPTFLYAMP									AVNEDFADEEDYVKAGGSQLLFVQMQQHKEMDEQSKLADKLPPISIGDNILDLVVIGSGP
			MSSTRIFFEETCLASKEAMPFDLLKKRLMSRLDAMGVHIRKVYEEEWSYIPVGGSLPNTDQKNLAFGAAASMVHPATGYS									AGLALAAESAKLGLNVGLISPDLPFTNNYGLWEDEIKDLGLEKCMEHVWPNTIVYLDDDK
			VVRSLSEAPRYASVISDILRNRVYPGEYLPGTSQSSSPSMLAWRTLWPQERKRQRSFFLFGLALIIQLNNEGIQTFFETF									PITIGRAYGRVDRRLLHDELLKRLCVESGVMYLNSKVESIVEATDGHNLVACEYEHVVPC
			FRLPKWMWRGFLGSTLSSVDLILFAFYMFTIAPNQMRMNLVRHLLSDPTGSTMIKTYLTL									RLVVVASGAASGKLLQYEVGCPRVAMQSAYGIEVKVENNPYDPSMMVFMDYRDYAKEQVP
			>OSLCYβ-1									CLGDQYPSFLYGMPMSSTRVFFEETCLALKEVMPMDFLKKKLMSRLLAMGIRIVKVYEEE
			MATTALLLRAHPSCKPPPPPSPSPRPTRALVCRAAAAGEALRSLAPPSRPELLSLDLPRYDPARSTPVDLAVVGGGPAGL									WSYVPLGGSLPNMKQKNLAFGAAASMVHPATGYSIARSLSEAPRYASVIAKILKRDYSKG
			AVAQRVAEAGLSVCAIDPSPALVWPNNYGVWVDEFDAMGLSHCLDAVWPSATVFTHDDGAAKSLHRPYARVARRKLKSTM									FLTFERNNWNMSIEAWNTLWPQERKRQRSFFLFGLALLLQLDTEGSRTFFRIFFRLPSWM
			MDRCVAHGVTFHKARVVKAVHGEASSLLICDDGVAVPATVVLDATGFSRCLVQYDKPYDPGYQVAYGILAEVDGHPFDID									WQGFLGSTLSSIDLVVFAFSMFVIAPMDMKMLLIRHLLKDPTATTMIIWRRRKNLCSSKP
			KMLFMDWRDAHLPEGSEIRERNRRIPTFLYAMPFSPTRIFLEETSLVARPGLAMDDIQERMAARLRHLGIRVRAVEEDER									LKSKSQLHHISSKSEMPKSNSSNSSSDEDVKAPNMFERAKEEIEAVIHVGKIHPFGKETH
			CVIPMGGPLPVLPQRVVGIGGTAGMVHPSTGYMVARTLATAPIVADAIVRFLDTGSGDSAFAGDALSAEVWRELWPAQRR									GKRDDINENTPLDDVKAPNVFERVKEEFEALVETVHHKKESQTHVDERDHSDKEQAKHDK
			RQREFFCFGMDILLKLDLDGTRRFFDAFFDLEPRYWHGFLSSRLFLPELAMFGLSLFAKASNTSRLEIMAKGTAPLAKMI									PENGVKAPNLIERAKEEIGAILHHDKSSNHHHKETHGKSNDIDETTPLNEVKAPNVFERA
			GNLIQDRDR									KEEIEAIVGTIHPKIGSNDSGSELKEGGFRHCLGMGLEKVCHPWGSKRD
			>OSLCYβ-2
			MLMPPLPVVRLPLPPSAAHAAPTAQWPRALRHRGGGGIEARGDGRGRGRRGVVCAMAAGEAGPGPGPAPSRTQMIMDKIS									>GBLCYβ-1
			SGEEVGGAGGAYSYNALKRLDQIWSSICEAQSDSKVPEVVTRVQGPLVDYDLGDGSEIFDVLVCGGTLGIFVATALSYKG									MGTLVGPVLSAFTTSKDRPLFPSPTASLPSSKPHLTTSRKIHHHEINTSRFGNFLHLKPE
			LRVGIIERNIIKGREQEWNISRKELMELVEVGILSEEEIEQIISSDFNPTRCAFESKGEIWVENILNLGISPAKLVEIMK									SKPGCLDSDLPWFNPSDRPCFDVIIIGTGPGGLRLAEQVSQYGIKVCCVDPSLLSFWPNN
			ERFVSSGGAIFEGKSLSSISVHDDFAVLNLSDGGSLPCRLVIDAMGNFSPIVRQIRSGRKPDGVCLVVGTCARGFDRNTT									YGVWVDEFESLGLVECLDKIWPMTCVYIDDHKTKYLDRPYGRVSRKILKTKLLENYVSNS
			SDIIFSSSSIKRAGNSGVQLFWEGFPAGSGPTDRTTYMFTYVDPHSGGPKLEELLETFWDLMPAYEDVVLENLDIMRVIF									VKFHKAKVWQVKHEEFESTIQCDDGSELKASLIVDASDFSNSFVEYDKPRNYGYQIAHGI
			GIFPTYRNSPLPAAFDRVLQVGDASGIQSPVSFGGFGSLTRHLGRLSNGIYEAVSGDLLDARSLQLLNPYMPNLSASWLF									LAEVDSHPFDLDKMVLMDWRDSHLGNEPYFRVNNSKLATFLYAMPFDSNLIFLEETSLVS
			QRAMSARPQIDVSPTFINELLFANFESMQKLGDSVLRPFLQDVIQFGPLVKTLGLVMITRPQILPSIFKQAGPGVILNWS									RPVLSYSEIKRRMEARLRHLGIRVRRVIEDEKCLIPMGGPLPRIPQNVMAIGGISRVVHP
			GHFVMLGYYTFLSTFIDPILRPWVESLPLRNKYQWKRYLEAWKYGAGLDYRQGE									STGYMVAQTMALAPLVAEAIAECLGSTRMIRGRPLYHKVWNGLWPIERRLSREFCCFGME
			>PNLCYε-1									TLLKLDLVGTRNFFEAFFDLDPYYWHGFLSSRLSLHELASFSLSLFGHASNSSRLDIMSK
			MECVGARNFGAMAAVLLSCPCPVWRSKTGVATQPQSSSSSSSAKQSVFNSNKRYRLCKVRSGGGSNSSRGMNDSCSSVAV									CPVPLVRMLGNLALQVI
			KEGMFADEEDYIKAGGSELGFVQMQREKAMSQQSKLADKLRPIATSGEGGGELDLVVVGCGPAGLALAAESAKLGLSVGL
			IGPDLPFTNNYGVWEDEFKDLGLDGCIEHVWRDTIVYLNDNDPILIGRSYGRVSRYLLHEELLRRCVESGVSYLSSKVER									>GBLCYβ-3
			ITEATDGQSLVACEHGIVVPCRLATVASGAASGKLLQYEVGGPRVSVQTAYGVEVEVENNPYDPSLMVFMDYRDYIKQKV									MDTLLRTHSKLEFSVLLHGFSEKACKTHQEVKFGPKKRRVPNGCVKVKASSSALLELVPE
			QCLEAEYPTFLYAMPMSSTRVFFEETCLASKDAMPFDLLKKKLLSRLEAMGIRVLKTYEEEWSYIPVGGSLPNTEQKNLA									TKKENLEYELPMFDPSKGAVVDLAVVGGGPAGLAVAQQVSQAGLSVCSIDPSPKLIWPNN
			FGAAASMVHPATGYSVVRSLSEAPNYASVIANILNQDHSKGKLTLERRYANISMQAWNTLWPLERKRQRAFFLFGLALIL									YGVWVDEFEAMDLLDCLDTTWSGAVVYIDDGKKKDLDRPYGRVNRKQLKSKMLLKCISNG
			QLDIEGIRIFFHTFFRLPSWMWQGFLSSSLSSADLMLFALYMFAIARNDLRMCLVRHLLSDPTGATMIRTYLTV									VKFHQAKVIKVIHEESKSLLVCNDGVTVQATVVLDATGFSRCLVQYDKPYNPGYQMAYGI
			>PNLCYβ-8									LAEVEEHPFDVEKMVFMDWRDSHLSDSKELKERNSRIPTFLYAMPFSSNRIFLEETSLVA
			MDTLLKTHNKIEFLPQFHGFSEKVSNSSSVKIQIQELRFGPKKFFSKVGRNGCVEASSSALLELVPETKKEILEFDLPMY									RPGVPMDDIKERMVARLKHLGIKVKSIEEDEHCVIPMGGPLPVLPQRVVGIGGTAGMVHP
			DPSKGLVVDLAVVGGGPAGLAVAQQVSESGLSVCSIDPSPQLIWPNNYGVWVDEFDAMGLLDCLDTTWSGAVVYVNDKTK									STGYMVARTLAAAPIVADAIVRCLDPGKNLMGDKLSTEVWRDLWPIQRRRQREFFCFGMD
			KDLDRPYGRVNRKQLKSKMLQKCISNGVKFHQAKVIKVIHEESKSLLICNDGVTIQAVVVLDATGFSRCLVQYDKPYNPG									ILLKLDLPATRRFFDAFFDLEPHYWHGFLSSRLFLPELITFGLSLFYHASNTSRLEIMGK
			YQVAYGILAEVEEHPFDVDKMVFMDWRDSHLNNNLELKERNSKTPTFLYAMPFSSDRIFLEETSLVARPGVPMKDIQERM									GTVPLVNMINNLVKDRE
			VARLRHLGIKVKSIEEDERCVIPMGGPLPVLPQRVVGIGGTAGMVHPSTGYMVARTLAAAPIVANSIVQYLGSDRSFSGS
			ELSAKVWKDLWPIERRRQREFFCFGMDILLKLDLPATRRFFDAFFDLEPHYWHGFLSSRLFLPELVLFGLSLFSHASNTS									>GHLCYε-1
			RLEIMAKGTLPLVNMANNLIQDRE									MCLLVSKVIIMEYVGARNFAAMAVPTRAFWKANLMRTKTTIPSHNRLISLKVRASGARSD
			>PNLCYβ-1									SCVAVKEDFADEEDFIKAGGSEILFVQMQQNKEMDKQSKLADKLPPISTGENVLDLVVIG
			MDTLLKTHNKIEFLPQFHGFSEKVSNSSSVKIQIQELRFGPKKFFSKVGRNGCVEASSSALLELVPETKKENLEFDLPMY									CGPAGLALAAESAKLGLNVGLIGPDLPFTNNYGVWEDEFKDLGLERCIEHVWRDTIVYLD
			DPSKGLVVDLAVVGGGPAGLAVAQQVSEAGLSVCSIDPSPQLIWPNNYGVWVDEFDAMGLLDCLDTTWSGAVVYVNDKTK									DDKPIMIGRAYGRVSRYLLHEELLRRCIESGVMYLNSKVETIVEATDGRNLVVCEHNRVV
			KDLDRPYGRVNRKQLKSKMLQKCISNGVKFHQAKVIKVIHEESKSLLICNDGVTIQAVVVLDATGFSRCLVQYDKPYNPG									PCWLATVASGAASGKLLQYEVGGPRVSVQTAYGVEVEVENNPYDPSLMVFMDYRDYAKQE
			YQVAYGILAEVEEHPFDVDKMVFMDWRDSHLNNNLELKERNSKTPTFLYAMPFSSDRIFLEETSLVARPGVPMKDIQERM									VQSLEAQYPTFLYAMPMSSTRVFFEETCLASKDAMPFDLLKKKLMSRLETMGIRILKVYE
			VARLRHLGIKVKSIEEDERCVIPMGGPLPVLPQRVVGIGGTAGMVHPSTGYMVARTLAAAPIVANSIVQYLGSDRSFSGS									EEWSYIPVGGSLPNTEQKNLAFGAAASMVHPATGYSVVRSLSEAPNYASVIANILKKDNS
			ELSAKVWKDLWPVERRRQREFFCFGMDILLKLDLPATRRFFDAFFDLEPHYWHGFLSSRLFLPELVLFGLSLFSHASNTS									NGLLTSERNNWNISMQAWNTLWPEERKRQRSFFLFGLALILQLDIEGIRTFFHTFFRLPS
			RLEIMAKGTLPLVNMTNNLIQDRE									WMWQGFLGSTLSSADLILFAFYMFVIAPNDMRMSLVRHLISDPTGATMIRTYLTI
			>PNLCYβ-2
			MDTLLKTHNKLEFLPQSHGFSEKLSNLSSIKIQSQQFRFGHKKFRSKRGRNGCVKASSNALLELVPETKKENLEFDLPMY									>GHLCYε-3
			DLSKGLVVDLAVVGGGPAGLAVAQQVSEAGLSVCSIDPSPKLIWPNNYGVWVDEFEAMDMLDCLDTTWSGAVVYVDDKTK									MMITTSVGARNFEAVAVSKSATWRSHRRKDPVSTKMAVSNNQRLISLDVSGSGAVRESYV
			KDLDRPYGRVNRRQLKSKMLQKCISNGVKFHQTKVIKVIHEESKSLLICNDGVTIQASVVLDATGFSRCLVQYDKPYDPG									AVKEGFADEEDYVKAGGSQLLFVQMQQHKEMDEQSKLADKLPPISIEDNILDLVVIGSGP
			YQVAYGILAEVEEHPFDVDKMVFMDWRDSHLNNNLELKESNSKIPTFLYAMPFSSDRIFLEETSLVARPGVPMKDIQERM									AGLALAAESAKLGLNVGLISPDLPFTNNYGLWEDEIKDLGLEKCMEHVWPNTIVYLDDDK
			VARLSHLGIKVKSIEEDERCVIPMGGPLPVLPQRVVGIGGTAGMVHPSTGYMVARTLAAAPIVANSIVQYLGSDRSFSGS									PITIGRAYGRVDRRLLHEELLKRCVESGVMYLSSKVESIVEAIDGHNLVACEYEHVVPCR
			ELSAKVWKDLWPIERRRQREFFCFGMDVLLKLDLPATRRFFDAFFNLEPRYWHGFLSSRLFLPELVLFGLSLFSHASNPS									LVVVASGAASGKLLQYEVGGPRVAMQSAYGIEVEVENNPYDPSMMVFMDYRDYAKEQVPC
			RLEIMAKGTLPLVNMINNLIQDRK									LQDQYPSFLYGMPMSSTRVFFEETCLALKEAVPMDFLKKKLMSRLRAMRIRIVKVYEEEW
			>PNLCYβ-3									SYVPLGGSLPNMKQKNLAFGAAASMVHPATGYSIARSLSEAPNYASVCKQKLVLMHASLE
			MDTLLKTHNKLEFLPQSHGFSEKLSNLSSIKIQSQQFRFGHKKFRSKRGRNGCVKASSNALLELVPETKKENLEFDLPMY									YSLATRKETAKVILSLRVSTPIAAGYRRQSNILPHILPFAKLVRVKLDIRHLLLCLPMAF
			DLSKGLVVDLAVVGGGPAGLAVAQQVSEAGLSVCSIDPSPKLIWPNNYGVWVDEFEAMDMLDCLDTTWSGAVVYVDDKTK									NKFEVVSFLLYTFVISCCRMWQGFLGSTLSSIDLVVFAFSMFVTAPMDMKMLLIRHLLKD
			KDLDRPYGRVNRRQLKSKMLQKCISNGVKFHQTKVIKVIHEESKSLLICNDGVTIQASVVLDATGFSRCLVQYDKPYDPG									PTATTMISTYLTI
			YQVAYGILAEVEEHPFDVDKMVFMDWRDSHLNNNLELKESNSKIPTFLYAMPFSSDRIFLEETSLVARPGVPMKDIQERM
			VARLSHLGIKVKSIEEDERCVIPMGGPLPVLPQRVVGIGGTAGMVHPSTGYMVARTLAAAPIVANSIVQYLGSDRSFSGS									>GHLCYβ-2
			ELSAKVWKDLWPIERRRQREFFCFGMDVLLKLDLPATRRFFDAFFNLEPRYWHGFLSSRLFLPELVLFGLSLFSHASNPS									MGTLVGPVLSAFTTSKDRPLFPSPTASLPSSKPHLTTSRKTHHHEINTSRFGNFLHLKPE
			RLEIMAKGTLPLVNMINNLIQDRK									SKPGCLDSDLPWFNPSDRPCFDVIIIGTGPGGLRLAEQVSQYGIKVCCVDPSPLSFWPNN
			>PNLCYβ-5									YGVWVDEFESLGLVECLDKIWPMTCVYIDDHKTKYLDRPYGRVSRKILKTKLLENCVSNS
			MDTLLKTHNKLEFLPQSHGFSEKLSNLSSIKIQSQQFRFGHKKFRSKRGRNGCVKASSNALLELVPETKKENLEFDLPMY									VKFHKAKVWQVKHEEFESTIQCDDGSELKASLIVDASGFSSSFVEYDKPRNYGYQIAHGI
			DLSKGLVVDLAVVGGGPAGLAVAQQVSEAGLSVCSIDPSPKLIWPNNYGVWVDEFEAMDMLDCLDTTWSGAVVYVDDKTK									FAEVDSHPFDLDKMVLMDWRDSHLGNEPYLRVNNSKLATFLYAMPFDSNLIFLEETSLVS
			KDLDRPYGRVNRRQLKSKMLQKCISNGVKFHQTKVIKVIHEESKSLLICNDGVTIQASVVLDATGFSRCLVQYDKPYDPG									RPVLSYSEIKRRMEARLRHLGIRVRKVIEDEKCLIPMGGPLPRIPQNVMAIGGISGVVHP
			YQVAYGILAEVEEHPFDVDKMVFMDWRDSHLNNNLELKESNSKIPTFLYAMPFSSDRIFLEETSLVARPGVPMKDIQERM									STGYMVARTMALAPLVAEAIAECLGSTRMIRGRPLYHKVWNGLWPIERRLSREFCCFGME
			VARLSHLGIKVKSIEEDERCVIPMGGPLPVLPQRVVGIGGTAGMVHPSTGYMVARTLAAAPIVANSIVQYLGSDRSFSGS									TLLKLDLVGTRNFFEAFFDLDPYYWHGFLSSRLSLHEFASFSLSLFGHASNSSRLDIMSK
			ELSAKVWKDLWPIERRRQREFFCFGMDVLLKLDLPATRRFFDAFFNLEPRYWHGFLSSRLFLPELVLFGLSLFSHASNPS									CPVPLVRMLGNLALQVI
			RLEIMAKGTLPLVNMINNLIQDRK
			>PNLCYβ-6									>GHLCYβ-4
			MDTLLKTHNKLEFLPQSHGFSEKLSNLSSIKIQSQQFRFGHKKFRSKRGRNGCVKASSNALLELVPETKKENLEFDLPMY									MDTLLRTHSKLEFSVLLHGFSEKACKTHQEVKFVPKKRRVPNGCVKVKASSSALLELVPE
			DLSKGLVVDLAVVGGGPAGLAVAQQVSEAGLSVCSIDPSPKLIWPNNYGVWVDEFEAMDMLDCLDTTWSGAVVYVDDKTK									TKKENLEYELPMFDPSKGAVVDLAVVGGGPAGLAVAQQVSQAGLSVCSIDPSPKLIWPNN
			KDLDRPYGRVNRRQLKSKMLQKCISNGVKFHQTKVIKVIHEESKSLLICNDGVTIQASVVLDATGFSRCLVQYDKPYDPG									YGVWVDEFEAMDLLDCLDTTWSGAVVYIDDGKKKDLDRPYGRVNRKQLKSKMLLKCISNG
			YQVAYGILAEVEEHPFDVDKMVFMDWRDSHLNNNLELKESNSKIPTFLYAMPFSSDRIFLEETSLVARPGVPMKDIQERM									VKFHQAKVIKVIHEESKSLLICNDGVTVQATVVLDATGFSRCLVQYDKPYNPGYQMAYGI
			VARLSHLGIKVKSIEEDERCVIPMGGPLPVLPQRVVGIGGTAGMVHPSTGYMVARTLAAAPIVANSIVQYLGSDRSFSGS									LAEVEEHPFDVEKMVFMDWRDSHLSDSKELKERNSRIPTFLYAMPFSSNRIFLEETSLVA
			ELSAKVWKDLWPIERRRQREFFCFGMDVLLKLDLPATRRFFDAFFNLEPRYWHGFLSSRLFLPELVLFGLSLFSHASNPS									RPGLPMDDIKERMVARLKHLGIKVKSIEEDEHCVIPMGGPLPVLPQRVVGIGGTAGMVHP
			RLEIMAKGTLPLVNMINNLIQDRK									STGYMVARTLAAAPIVADAIVRCLDPGKNLMGDKLSTEVWRDLWPIQRRRQREFFCFGMD
			>PNLCYβ-9									ILLKLDLPATRRFFDAFFDLEPHYWHGFLSSRLFLPELITFGLSLFYHASNTSRLEIMGK
			MATLIRLFPPAPEAKTFLLNHKPTPLFSSRKPQTTPSRKSHHGIQSSKFGSFLDLKPLSKPESLDFDLSWFDPADRHRCF									GTVPLVNMINNLVKDRE
			DVIVIGTGPAGLRLAEQVSRYGVKVCCVDPSPLSMWPNNYGVWVDEFESLGLVDCLDKTWPMTCVYIDDDKTKYLDRPYA
			RVGRKEFKTKLLENCASNGVRFHKAKVWKVKHEEFESSIVCDDGIELRASLVVDASGFASTFTEYDKPRNHGYQIAHGIL									>GHLCYε-2
			AEVDYHPFDLDKMVLMDWRDSHLGNEPCLRANNSKLPTFLYAMPFDSNLVFLEETSLVSKPLLSYMEVKNRMVARLRHLG									MCLLVSMVITMECVGARNFAAMAVPTRAFWKANLMRTKTAIPSHNRLISLKVRASGARNE
			IRVKNVIEEEKCLIPMGGPLPRIPQSVMAIGGTSGVVHPSTGYMVARTMALAPIVAGAIVECLGSTRMIRGRPLHHRVWN									SCVAVKEDFADEEDFIKAGGSEILFVQMQQNKEMDKQSKLADKLPPISTGENVLDLVVIG
			GLWPLERRCTREFYSFGMETLLKLDLKGTRRFFDAFFDLDPYYWQGFLSSSLSLGELLLLSFSLFRNASNPSRFDIVTKC									CGPAGLALAAESAKLGLNVGLIGPDLPFTNNYGVWEDEFKDLGLERCIEHVWRDTIVYLD
			PVPLARMVGNLAHEAI									DDKPIMIGRAYGRVSRYLLHEELLRRCIESGVMYLNSKVETIVEATDGHNLVVCEHNRVV
			>PNLCYβ-7									PCWLATVASGAASGKLLQYEVGGPRVSVQTAYGVEVEVDNNPYDPSLMVFMDYRDYAKQE
			MATCLGLFPPSPAGKTFQLNHKSPPLFSSPKPHITPSRKSRYGIQSSKFGSFLDLKPESKPEFLDFDLSWFDPADRPRCF									VQSLEAQYPTFLYAMPMSSTRVFFEETCLASKDAMPFDLLKKKLMSRLESMGIRILKVYE
			DVIIIGAGPAGLRLAEQVSGYGIKVCCVDPSPLSMWPNNYGVWVDEFESLGLVDCLDKTWPMTCVHIDDDTTKYLDRPYG									EEWSYIPVGGSLPNTEQKNLAFGAAASMVHPATGYSVVRSLSEAPNYASVIANILKKDNS
			RVGRKELKTKLLENCASNGVRFHKAKVLNLEHKEFESSIVCDDGIELKASLVVDASGFASTFTEYDKPRNHGYQIAHGIL									NGLLTSERNNGNISMQAWDTLWPQERKRQRSFFLFGLALILQLDIEGIRTFFHTFFRLPS
			AEVDCHPFDLDKMVLMDWRDSHMGNEPYLRANNSKIPTFLYAMPFDSNLVFLEETSLVSRPLLSYMEVKNRMVARLRHLG									WMWQGFLGSNLSSADLILFAFYMFVIAPNDMRMSLVRHLISDPTGATMIRTYLTI
			IRVKTVIENEKCVIPMGGPRPKIPQSVMAIGGTSGVVHPSTGYTVARTMALAPIVADAIVECLGSTRMIRGRPLHHRVWN
			GLWPLERRCTREFYSFGMETLLKLDLNGTRRFFDAFFDLDPYYWQGFLSSRLSLRELLFLSLSLFSNASNPSRFDIVTKC									>GHLCYε-4
			PVPLVKMMGNLALETI									MMIATSVGARKFSAVAVSKSATWRSRRRKDPVSTKMAVSNNQRLISLEVSGSGAARESYV
			>PNLCYβ-4									AVNEDFADEEDYVKAGGSQLLFVQMQQHKEMDEQSKLADKLPPISIGDNILDLVVIGSGP
			MDTLLKTHNKLEFLPQSHGFSEKLSNLSSIKIQSQQFRFGHKKFRSKRGRNGCVKASSNALLELVPETKKENLEFDLPMY									AGLALAAESAKLGLNVGLISPDLPFTNNYGLWEDEIKDLGLEKCMEHVWPNTIVYLDDDK
			DLSKGLVVDLAVVGGGPAGLAVAQQVSEAGLSVCSIDPSPKLIWPNNYGVWVDEFEAMDMLDCLDTTWSGAVVYVDDKTK									PITIGRAYGRVDRRLLHDELLKRLCVESGVMYLNSKVESIVEATDGHNLVACEYEHVVPC
			KDLDRPYGRVNRRQLKSKMLQKCISNGVKFHQTKVIKVIHEESKSLLICNDGVTIQASVVLDATGFSRCLVQYDKPYDPG									RLVVVASGAASGKLLQYEVGGPRVAMQSAYGIEVKVENNPYDPSMMVFMDYRDYAKEQVP
			YQVAYGILAEVEEHPFDVDKMVFMDWRDSHLNNNLELKESNSKIPTFLYAMPFSSDRIFLEETSLVARPGVPMKDIQERM									CLGDQYPSFLYGMPMSSTRVFFEETCLALKEVMPMDFLKKKLMSRLLAMGIRIVKVYEEE
			VARLSHLGIKVKSIEEDERCVIPMGGPLPVLPQRVVGIGGTAGMVHPSTGYMVARTLAAAPIVANSIVQYLGSDRSFSGS									WSYVPLGGSLPNMKQKNLAFGAAASMVHPATGYSIARSLSEAPRYASVIAKILKRDYSKG
			ELSAKVWKDLWPIERRRQREFFCFG									FLTFERNNWNMSIEAWNTLWPQERKRQRSFFLFGLALLLQLDTEGSRTFFRIFFRLPSWM
			>EOYLCYε-1									WQGFLGSTLSSIDLVVFAFSMFVIAPMDMKMLLIRHLLKDPTATTMISTYLTF
			MIMECVGARYFAAMAVSTCAAWRSRRGNLMRTKTVLSKNHGFISFKVRASGRGSESCVAVKEDFADEEDFIKAGGSELVF
			VQMQQNKEMDKQSKLADKLPPISIGDNVLDLVVIGCGPAGLALAAESAKLGLNVGLIGPDLPFTNNYGVWEDEFKDLGLE									>GHLCYβ-1
			GCIEHVWRDTIVYLDDDKPIMIGRAYGRVSRRLLHEELLRRCVESGVMYLSSKVETIIEATDGHNLVACEHNRVVPCRLV									MGTLVGPVLSAFTTSKDRPLFPSPTASLPSSKPHLTTSRKIHHHEINTSRFGNFLHLKPE
			TVASGAASGKLLQYEVGGPRVSVQTAYGVEVEVENNPYDPSLMVFMDYRDYAKQEVPCSEAQYPTFLYAMPLSSTRVFFE									SKPGCLDSDLPWFNPSDRPCFDVIIIGTGPGGLQLAEQVSQYGIKVCCVDPSPLSFWPNN
			ETCLASKDAMPFDLLKKKLMSRLETMGITILKVYEEEWSYIPVGGSLPNTEQKNLAFGAAASMVHPATGYSVVRSLSEAP									YGVWVDEFESLGLVECLDKIWPMTCVYIDDHKTKYLDRPYGRVSRKILKTKLLENCVSNS
			NYASVIANILKKDHSKGMRTSERNNGNISMQAWKTLWPQERKRQRAFFLFGLALILQLDIDGIRTFFNTFFRLPSWMWQG									VKFHKAKVWQVKHEEFESTIQCDDGSELKASLIVDASGFNSSFVEYDKPRNYGYQIAHGI
			FLGSNLSSADLVLFAFYMFVIAPNDLRMCLVRHLLSDPTGATMIRTYITL									LAEVDSHPFDLDKMVLMDWRDSHLGNEPYFRVNNSKLATFLYAMPFDSNLIFLEETSPVS
			>EOYLCYβ-1									RPVLSYSEIKRRMEARLRHLGIRVRRVIEDEKCLIPMGGPLPRIPQNVMAIGGISRVVHP
			MDTLLRTHNKLELLPQLHGFSEKACNLSSVRVQNQEPKFGPKKSYFKRGRGNTCVKASSTALLEMVPETKKENLEFELPI									STGYMVAQTMALAPLVAEAIAECLGSTRMIRGKPLYHKVWNGLWPIERRLSREFCCFGME
			YDPSKGTVVDLAVVGGGPAGLAVAQRVSQAGLSVCSIDPSPKLIWPNNYGVWVDEFEAMDLLDCLDTTWSGAVVYIDDQK									TLLKLDLVGTRNFFEAFFDLDPYYWHGFLSSRLSLHELASFSLSLFGHASNSSRLDIMSK
			KKDLGRPYGRVNRKQLKSKMLQKCISNGVKFHQAKVIKVIHEESKSLLICNDGVTVQATVVLDATGFSRCLVQYDKPYNP									CPVPLVRMLGNLALQVI
			GYQMAYGILAEVEEHPFDVDKMVFMDWRDSHLINNKELRERNSKIPTFLYAMPFSSDRIFLEETSLVARPGVPMNDIKER
			MVARLRHLGIKVKSIEEDEHCVIPMGGPLPVLPQRVVGIGGTAGMVHPSTGYMVARTLAAAPIVAESIVRCLDPGKSFLG									>GHLCYβ-3
			NKLSAEVWRDLWPIERRRQREFFCFGMDILLKLDLPATRRFFDAFFDLEPHYWHGFLSSRLFLPELIVFGLSLFSHASTT									MDTLLRTHSKLEFSVLLHGFSEKACKTHQEVKFGPKKRRVPNGCVKVKASSSALLELVPE
			SRLEIMAKGTLPLVNMINNLVQDRE									TKKENLEYELPMFDPSKGAVVDLAVVGGGPAGLAVAQQVSQAGLSVCSIDPSPKLIWPNN
			>EOYLCYβ-2									YGVWVDEFEAMDLLDCLDTTWSGAVVYIDDGKKKDLDRPYGRVNRKQLKSKMLLKCISNG
			MGTLVRPFSSPFATRKDHLLFPSPTASFPSAKPHLRTSRRAHHGINSSKFGSFLDLKPETKPKCLDFDLTWFNPSDRPCF									VKFHQAKVIKVIHEESKSLLVCNDGVTVQATVVLDATGFSRCLVQYDKPYNPGHQMAYGI
			DVIIIGTGPGGLRLAEQVSRYGIKVCCIDPSPLSMWPNNYGVWVDEFESLGLGDCLDKTWPMTCVYIDDNMTKYLDRPYG									LAEVEEHPFDVEKMVFMDWRDSHLSDSKELKERNSRIPTFLYAMPFSSNRIFLEETSLVA
			RVCRKKLKTKLLENCVSNSVKFHKAKVWKVKHEEFESAIECDDGSELKASLIVDASGFASSFIEYDKPRNHGYQIAHGIL									RPGVPMDDIKERMVARLKHLGIKVKSIEEDEHCVIPMGGPLPVLPQRVVGIGGTAGMVHP
			AEVDSHPFDLDKMVLMDWRDSHLGNEPYLRANNSKIPTFLYAMPFDSSLIFLEETSLVSRPVLSYMEIKKRMVARLRHLG									STGYMVARTLAAAPIVADAIVRCLDPGKNLMGDKLSTEVWRDLWPIQRRRQREFFCFGMD
			IRVKTVIEDEKCLIPMGGPLPRIPQNVMAIGGISGVVHPSTGYMVARTMALAPVVAEAIAECLGSTRMIRGRPLYHKVWN									ILLKLDLPATRRFFDAFFDLEPHYWHGFLSSRLFLPELITFGLSLFYHASNTSRLEIMGK
			GLWPIERRCTREYCCFGMETLLKLDLKGTRGFFQAFFDLDPYFWHGFLSSRLSLTELAWLSASLFGHASNPSRLDIVSKC									GTVPLVNMINNLVKDRE
			PVPLVRMLGNLALETI
			>ATLCYε-1									>GaLCYε-2
			MECVGARNFAAMAVSTFPSWSCRRKFPVVKRYSYRNIRFGLCSVRASGGGSSGSESCVAVREDFADEEDFVKAGGSEILF									MCLLVSKVIIMEYVGARNFAAMAVPTRAFWKANLMRTKTTIPSHNRLISLKVRASGARSD
			VQMQQNKDMDEQSKLVDKLPPISIGDGALDLVVIGCGPAGLALAAESAKLGLKVGLIGPDLPFTNNYGVWEDEFNDLGLQ									SCVAVKEDFADEEDFIKAGGSEILFVQMQQNKEMDKQSKLADKLPPISTGENVLDLVVIG
			KCIEHVWRETIVYLDDDKPITIGRAYGRVSRRLLHEELLRRCVESGVSYLSSKVDSITEASDGLRLVACDDNNVIPCRLA									CGPAGLALAAESAKLGLNVGLIGPDLPFTNNYGVWEDEFKDLGLERCIEHVWRDTIVYLD
			TVASGAASGKLLQYEVGGPRVCVQTAYGVEVEVENSPYDPDQMVFMDYRDYTNEKVRSLEAEYPTFLYAMPMTKSRLFFE									DDKPIMIGRAYGRVSRYLLHEELLRRCIESGVMYLNSKVETIVEATDGRNLVVCEHNRVI
			ETCLASKDVMPFDLLKTKLMLRLDTLGIRILKTYEEEWSYIPVGGSLPNTEQKNLAFGAAASMVHPATGYSVVRSLSEAP									PCWLATVASGAASGKLLQYEVGGPRVSVQTAYGVEVEVENNPYDPSLMVFMDYRDYAKQE
			KYASVIAEILREETTKQINSNISRQAWDTLWPPERKRQRAFFLFGLALIVQFDTEGIRSFFRTFFRLPKWMWQGFLGSTL									VQSLEAQYPTFLYAMPMSSTRVFFEETCLASKDAMPFDLLKKKLMSRLETMGIRILKVYE
			TSGDLVLFALYMFVISPNNLRKGLINHLISDPTGATMIKTYLKV									EEWSYIPVGGSLPNTEQKNLAFGAAASMVHPATGYSVVRSLSEAPNYASVIANILKKDNS
			>ATLCYβ-2									NGLLTSERNNWNISMQAWNTLWPQERKRQRSFFLFGLALILQLDIEGIRTFFHTFFRLPS
			MDTLLKTPNKLDFFIPQFHGFERLCSNNPYHSRVRLGVKKRAIKIVSSVVSGSAALLDLVPETKKENLDFELPLYDTSKS									WMWQGFLGSTLSSADLILFAFYMFVIAPNDMRMSLVRHLISDPTGATMIRTYLTI
			QVVDLAIVGGGPAGLAVAQQVSEAGLSVCSIDPSPKLIWPNNYGVWVDEFEAMDLLDCLDTTWSGAVVYVDEGVKKDLSR
			PYGRVNRKQLKSKMLQKCITNGVKFHQSKVTNVVHEEANSTVVCSDGVKIQASVVLDATGFSRCLVQYDKPYNPGYQVAY									>GaLCYε-1
			GIVAEVDGHPFDVDKMVFMDWRDKHLDSYPELKERNSKIPTFLYAMPFSSNRIFLEETSLVARPGLRMEDIQERMAARLK									MMITTSVGARNFEAVAVSKSATWRSHRRKDPVSTKMAVSNNQRLISLDVSGSGAARESYV
			HLGINVKRIEEDERCVIPMGGPLPVLPQRVVGIGGTAGMVHPSTGYMVARTLAAAPIVANAIVRYLGSPSSNSLRGDQLS									AVKEGDADEEDYVKAGGSQLLFVQMQQHKEMDEQSKLADKLPPISIGDNILDLVVIGSGP
			AEVWRDLWPIERRRQREFFCFGMDILLKLDLDATRRFFDAFFDLQPHYWHGFLSSRLFLPELLVFGLSLFSHASNTSRLE									AGLALAAESAKLGLNVGLISPDLPFTNNYGLWEDEIKDLGLEKCMEHVWPNTIVYLDDDK
			IMTKGTVPLAKMINNLVQDRD									PITIGRAYGRVDRRLLHEELLKRCVESGVMYLSSKVESIVEAIDGHNLVACEYEHVVPCR
			>ATLCYβ-1									LVVVASGAASGKLLQYEVGGPRVAMQSAYGIEVEVENNPYDPSMMVFMDYRDYAKEQVPC
			MVVLQIHQFNGFVSSVSRAQTNQGRRRASTTVCVQTQLAPSLTQKIMESISVGGEAGGAGGAYSYNALKRLDNIWSNICT									LEDQYPSFLYGMPMSSTRVFFEETCLALKEAVPMDFLKKKLMSRLRAMRIRIVKVYEEEW
			QPTGPQETQQIVSRVSGFSQDYSMGNNLVGTFDIVVCGGTLGIFLATALCAKGLRVAVVERNAIKGRDQEWNISRKEMKE									SYVPLGGSLPNMKQKNLAFGAAASMVHPATGYSIARSLSEAPNYASVIAKILKRDYSKGF
			LTEVRVLTEDEIEEVIAAKFNPNRCGFENLGDIWVEDILNLGVSPAKLVETVKQRFISLGGVILEDSSLSSIVIYNDLAV									LTFKRNNWNMSIEAWNTLWPQERKRQRSFFLLGLALLLQLDTEGSRTFFRIFFRLPSWMW
			MQLSKGDTLSSRLVIDAMGNFSPILKQIKRGRKPDGMCLVVGSCAHGFKENSSSDVIYSSSSVTRVADSNVQLFWEAFPA									QGFLGSTLSSIDLVVFAFSMFVTAPMDMKMLLIRHLLKDPTATTMISTYLTI
			GSGPLDRTTYMFTYTEPQSTSPSLEDLLEEYWKLMPKYQGVSLDELEILRVVYGIFPTYRNSPLPAAFDRVLQFGDASGI
			QSPVSFGGFGSLTRHLGRLSNGIYDAIDGDLLDSDSLSKLNPYMPNLSASWLFQRAMSAKQQLDVSRGFTNELLHVNFSC									>GaLCYβ-1
			MQRLGDPVLRPFLQDIIQFGPLAKTLGLVMLTKPQIIPSIFRQVGIPVLLDWSVHFFMLGLYTLLSAYIDPLLRPSLEGL									MGTLVGPVLSAFTTSKDRPLFRSPTASLPSSKPHLTTSRKTHHHEINTSRFGNFLHLKPE
			PSKTRFEWKRCLEAWKYGAGLDYEL									SKPGCLDSDLPWFNTSDRPCFDVIIIGTGPGGLRLAEQVSQYGIKVCCVDPSPLSFWPNN
												YGVWVDEFESLGLVECLDKIWPMTCVYIDDHKTKYLDRPYGRVSRKILKTKLLENCVSNS
												VKFHKAKVWQVKHEEFESTIQCDDGSELKASLIIDASGFSSSFVEYDKPRNYGYQIAHGI
												FAEVDSHPFDLDKMVLMDWRDSHLGNEPYLRVNNSKLATFLYAMPFDSNLIFLEETSLVS
												RPVLSYSEIKRRMEARLRHLGIRVRKVIEDEKCLIPMGGPLPRIPQNVMAIGGISGVVHP
												STGYMVARTMALAPLVAEAIAECLGSTRMIRGRPLYHKVWNGLWPIERRLSREFCCFGME
												TLLKLDLVGTRNFFEAFFDLDPYYWHGFLSSRLSLHELASFSLSLFGHASNSSRLDIMSK
												CPVPLVRMLGNLALQVI
												>GaLCYβ-2
												MDTLLRTHSKLEFSVLLHGFSEKACKTNQEVKFVPKKRRVPNGCVKVKASSSALLELVPE
												TKKENLEYELPMFDPSKGAVVDLAVVGGGPAGLAVAQQVSQAGLSVCSIDPSPKLIWPNN
												YGVWVDEFEAMDLLDCLDTTWSGAVVYIDDGKKKDLDRPYGRVNRKQLKSKMLLKCISNG
												VKFHQAKVIKVIHEESKSLLICNDGVTVQATVVLDATGFSRCLVQYDKPYNPGYQMAYGI
												LAEMVFMDWRDSHLSDSKELKERNSRIPTFLYAMPFSSNRIFLEETSLVARPGLPMDDIK
												ERMVARLKHLGIKVKSIEEDEHCVIPMGGPLPVLPQRVVGIGGTAGMVHPSTGYMVARTL
												AAAPIVADAIVRCLDPGKNLMGNKLSTEVWRDLWPIQRRRQREFFCFGMDILLKLDLPAT
												RRFFDAFFDLEPHYWHGFLSSRLFLPELITFGLSLFYHASNTSRLEIMGKGTVPLVNMIN
												NLVKDRE
												>GoLCYε-1
												MMIATSVGARKFAAVAVSKSATWRSRRRKDPVSTKMAVSNNQRLISLEVSGSGAARESYV
												AVNEDFADEEDYVKAGGSQLLFVQMQQHKEMDEQSKLADKLPPISIGDNILDLVVIGSGP
												AGLALAAESAKLGLNVGLISPDLPFTNNYGLWEDEIKDLGLEKCMEHVWPNTIVYLDDDK
												PITIGRAYGRVDRRLLHEELLKRCVESGVMYLSSKVESIVEATDGHNLVACEYEHVVPCR
												LVVVASGAASGKLLQYEVGGPRVVMQSAYGIEVEVENNPYDPSMMVFMDYRDYAKEQVPC
												LGDQYPSFLYGMPMSSTRVFFEETCLALKEAMPMDFLKKKLMSRLLAMGIRIVKVYEEEW
												SYVPLGGSLPNMKQKNLAFGAAASMVHPATGYSIARSLSEAPRYASVIAKILKRDYSKGF
												LTFERNNWNMSIEAWNTLWPQERKRQRSFFLFGLALLLQLDTEGSRTFFRIFFRLPSWMW
												QGFLGSTLSSIDLVVFAFSMFVIAPMDMKMLLIRHLLKDPTATTMISTYLTI
												>GoLCYβ-1
												MGTLVGPVLSALTTSKYRPLFPSPTASLPSSKPHLTTSRKIHHHEINTSRFGNFLHLKPE
												SKPGCLDSDLPWFNPSDRPCFDVIIIGTGPGGLRLAEQVSQYGIKVCCVDPSPLSFWPNN
												YGVWVDEFESLGLVECLDKIWPMTCVYIDDHKTKYLDRPYGRVSRKILKTKLLENCVSNS
												VKFHKAKVWQVKHEEFESTIQCDDGGELKASLIVDASGFSSSFVEYDKPRNYGYQIAHGI
												LAEVDSHPFDLDKMVLMDWRDSHLGNEPYLRVNNSKLATFLYAMPFDSNLIFLEETSLVS
												RPVLSYSEIKRRMEARLRHLGIRVRRVIEDEKCLIPMGGPLPRIPQNVMAIGGISGVVHP
												STGYMVARTMALAPLVAEAIAECLGSTRMIRGRPLYHKVWNGLWPIERRLSREFCCFGME
												TLLKLDLVGTRNFFEAFFDLDPYYWHGFLSSRLSLHELASFSLSLFGHASNSSRLDIMSK
												CPVPLVRMLGNLALQVI
												>GoLCYε-2
												MCLLVSKVITMECVGARNFAAMAVPTRAFWKANLMRTKTAIPSHNRLISLKVRASGARSE
												SCVAVKEDFADEEDFIKAGGSEILFVQMQQNKEMDKQSKLADKLPPISTGENVLDLVVIG
												CGPAGLALAAESAKLGLNVGLIGPDLPFTNNYGVWEDEFKDLGLERCIEHVWRDTIVYLD
												DDKPIMIGRAYGRVSRYLLHEELLRRCIESGVMYLNSKVETIVEATDGHNLVVCEHNRVV
												PCWLATVASGAASGKLLQYEVGGPRVSVQTAYGVEVEVENNPYDPSLMVFMDYRDYAKQE
												VQSLEAQYPTFLYAMPMSSTRVFFEKVALQETCLASKDAMPFDLLKKKLMSRLESMGIRI
												LKVYEEEWSYIPVGGSLPNTEQKNLAFGAAASMVHPATGYSVVRSLSEAPNYASVIANIL
												KKDNSNGLLTSERNNGNISMQAWDTLWPQERKRQRSFFLFGLALILQLDIEGIRTFFHTF
												FRLPSWMWQGFLGSNLSSADLILFAFYMFVIAPNDMRMSLVRHLISDPTGATMIRTYLTI
												>GoLCYβ-2
												MDTLLRTHSKLEFSVLLHGFSEKACKTHQEVKFGPKKRRVPNGCVKVKASSSALLELVPE
												TKKENLEYELPMFDPSKGAVVDLAVVGGGPAGLAVAQQVSQAGLSVCSIDPSPKLIWPNN
												YGVWVDEFEAMDLLDCLDTTWSGAVVYIDDGKKKDLDRPYGRVNRKQLKSKMLLKCISNG
												VKFHQAKVIKVIHEESKSLLICNDGVTVQATVVLDATGFSRCLVQYDKPYNPGYQMAYGI
												LAEVEEHPFDVEKMVFMDWRDSHLSDSKELKERNSRIPTFLYAMPFSSNRIFLEETSLVA
												RPGVPMDDIKERMVARLKHLGIKVKSIEEDEHCVIPMGGPLPVLPQRVVGIGGTAGMVHP
												STGYMVARTLAAAPIVADAIVRCLDPGKNLMGDKLSTEVWRDLWPIQRRRQREFFCFGMD
												ILLKLDLPATRRFFDAFFDLEPHYWHGFLSSRLFLPELITFGLSLFYHASNTSRLEIMGK
												GTVPLVNMINNLVKDRE
