# Supplementary material for: GhLCYε-3 characterized as a lycopene cyclase gene responding to drought stress in cotton
Source: Comput Struct Biotechnol J. 2023 Dec 22;23:384–95. doi: 10.1016/j.csbj.2023.12.024 (PMC10788185; doi:10.1016/j.csbj.2023.12.024)
Supplement: Supplementary Table S3 — Supplementary material [file mmc3.xlsx]

## Sheet: Sheet1
	Germination potential(%)	Fresh weight(g)	Root length(cm)	Lutien Content（mg/g）
Chuang mian 22	84.4	0.225837	5.27241	0.0022
Guang zi 2	90.9	0.306692	6.18462	0.0022
Xin qiu 4	93.6	0.348039	7.80417	0.0061
Guang zi 1	90.9	0.306692	6.18462	0.218
9806	88.1	0.261065	4.64762	0.024
G1286	76.9	0.343293	7.08571	0.0242
Han 242	96.7	0.326115	8.04091	0.0253
Xuan yu 9409	84.8	0.292529	7.67826	0.0341
Ji 242	88.2	0.307997	6.64167	0.0345
Lu 16	73.3	0.236284	4.72069	0.0358
High temperature resistance 2	90.1	0.276828	6.31667	0.0404
Zhong H177	93	0.337067	7.75714	0.0427
